# Supplementary material for: Development of High-Pressure Extraction and Automatic Steam Distillation Methods for Aronia mitschurinii, Juvenile Ginger, and Holy Basil Plants
Source: Molecules. 2025 May 17;30(10):2199. doi: 10.3390/molecules30102199 (PMC12113872; doi:10.3390/molecules30102199)
Supplement: Supplementary file 1 [file molecules-30-02199-s001.zip]

Archive with 1 entries (1 files):
- molecules-3598505-supplementary.pdf
